# Supplementary material for: Insomnia Severity in Psychiatric Outpatients: Real-World Insomnia Severity Index Data from an Italian Community Mental Health Center
Source: Brain Sci. 2026 Jun 9;16(6):617. doi: 10.3390/brainsci16060617 (PMC13297384; doi:10.3390/brainsci16060617)
Supplement: Supplementary file 1 [file brainsci-16-00617-s001.zip]

Archive with 1 entries (1 files):
- brainsci-4326696-supplementary.pdf
